# Supplementary material for: Single-cell profiling of surface glycosphingolipids opens a new dimension for deconvolution of breast cancer intratumoral heterogeneity and phenotypic plasticity
Source: J Lipid Res. 2024 Jul 30;65(9):100609. doi: 10.1016/j.jlr.2024.100609 (PMC11405820; doi:10.1016/j.jlr.2024.100609)
Supplement: Supplemental Table S1 [file mmc2.xlsx]

## Sheet: Supplemental-Table1
replicates in triplicates		Cer total	HexCer total	LacCer total	GM3 total	GD3 total	GA2/Lc3 total	dhCer total	dhSM total	CerP total	CHOL	SM total	Sph	dhSph	S1P	GlcCer	GalCer	GD2	GM1a	lysoSM	GM2 total	Gb3
I	HMLE	3.9309e+06	3.06005e+06	1.48874e+06	6421.14	5729.55	14956.4	97506.3	2.64886e+06	2642	292381	1.65468e+07	15631.1	30924.9	553.838	1.98282e+06	196733	1090.81	21388.8	865.898	868.71	5567700
	HMLE	3.96728e+06	2.72072e+06	1.2754e+06	5600.22	4856.9	13607	94059.6	2.51054e+06	2896.15	303627	1.4072e+07	16699.5	21338.2	770.312	2.32763e+06	159218	854.653	20804	1206.07	704.526	5252400
	HMLE	4.26759e+06	2.59845e+06	1.28972e+06	5892.61	5297.44	14394.2	107175	2.45825e+06	2715.13	317683	1.7598e+07	19145.3	41608.1	787.18	2.20388e+06	147106	1099.24	20227.7	1464.72	720.551	5078800
II	HMLE	1.54467e+07	1.6712e+06	5.46413e+06	226630	13369.6	87500	277337	1.30272e+07	11494.6	2.52989e+06	8.30951e+07	32337	44837	1698.37	2.72554e+06	538587	3260.87	90217.4	3423.91	290380	3.19722e+06
	HMLE	1.53236e+07	2.0687e+06	4.34104e+06	230789	8269.72	84987.3	266921	1.43384e+07	9923.66	1.88295e+06	8.77226e+07	21170.5	32570	1157.76	1.63104e+06	247939	3053.44	77353.7	4249.36	269567	3.00173e+06
	HMLE	1.71261e+07	1.91892e+06	5.95346e+06	278378	4810.81	73513.5	259054	1.89378e+07	12486.5	2.28919e+06	9.72459e+07	31621.6	55675.7	1932.43	1.91892e+06	231189	3243.24	81621.6	4054.05	250784	4.05656e+06
III	HMLE	3.08278e+07	1.15667e+07	5.19853e+06	305556	8333.33	68333.3	437472	1.15611e+07	135000	2.01944e+06	1.25872e+08	12861.1	30833.3	7444.44	912778	102306	3333.33	75000	6000	230417	151496
	HMLE	2.93342e+07	1.17673e+07	5.38837e+06	202296	11734.7	65816.3	408316	1.20485e+07	76811.2	2.19388e+06	8.08265e+07	20229.6	42346.9	5612.24	948980	73341.8	3061.22	83673.5	3801.02	250357	145890
	HMLE	3.59563e+07	1.32251e+07	5.52814e+06	297814	10027.3	77049.2	344699	1.61749e+07	71191.3	2.01639e+06	1.18208e+08	18633.9	40163.9	11147.5	1.24945e+06	71256.8	3278.69	92896.2	5491.8	240000	145037
I	HMLE-EMT	1.16341e+07	4.33865e+06	299254	5495.19	85165.1	15680.9	71059.1	1.40234e+06	9352.82	921596	3.63171e+07	29779.9	46011	6162.31	2.50977e+06	199752	116919	29326	3232.46	5653.37	1308800
	HMLE-EMT	1.09559e+07	3.85261e+06	304956	4353.51	77269.6	16093.5	73026.1	1.37345e+06	8407.84	976616	3.51424e+07	43328.7	74965.6	7152.68	2.76398e+06	167149	110041	33094.9	4566.71	6162.31	1322900
	HMLE-EMT	8.07813e+06	3.02118e+06	227902	3308.12	55206.3	9903.71	51437.4	907153	7340.44	900963	2.61568e+07	25722.1	50068.8	4580.47	1.94731e+06	134452	62861.1	21767.5	3548.83	4917.47	1390900
II	HMLE-EMT	1.70197e+07	2.64887e+06	633320	106366	148460	31416.8	171376	5.83778e+06	30997.9	1.75154e+06	8.81314e+07	8891.17	43531.8	5995.89	696304	89240.2	113142	63039	1521.56	430390	331320
	HMLE-EMT	2.17021e+07	2.92343e+06	708399	106961	152436	35266.8	213991	7.22738e+06	41821.3	1.92343e+06	9.00162e+07	11600.9	31786.5	4477.96	926682	90324.8	143387	58468.7	2412.99	406032	322730
	HMLE-EMT	2.07197e+07	3.18584e+06	797168	108186	145575	31858.4	199159	5.77655e+06	45750	1.93363e+06	8.78097e+07	15331.9	50442.5	5132.74	747788	60154.9	120133	55309.7	2721.24	377235	212680
III	HMLE-EMT	5.26571e+07	1.63229e+07	1.08584e+06	92698.4	159365	28920.6	212984	7.8127e+06	111810	2.63492e+06	9.84794e+07	16222.2	60317.5	14730.2	905714	62634.9	132381	63492.1	4984.13	421810	172476
	HMLE-EMT	4.96763e+07	1.4235e+07	907630	80635.8	155780	26994.2	186763	7.47399e+06	82933.5	1.98266e+06	9.99624e+07	18670.5	58670.5	12543.4	648555	39132.9	115896	77167.6	5953.76	362977	180691
	HMLE-EMT	4.46568e+07	1.22976e+07	911099	62734.6	145308	28954.4	195871	6.54692e+06	79115.3	2.0134e+06	7.38311e+07	13672.9	50402.1	12010.7	663271	43324.4	106971	60857.9	3083.11	368231	167866
t-test		0.230426	0.593249	0.00106394	0.0380475	2.25532e-05	0.0206976	0.0607445	0.0364953	0.617248	0.728	0.973723	0.896018	0.0169686	0.02097	0.218261	0.0845429	3.64343e-07	0.379952	0.835167	0.246692	0.0147869
		Cer total	HexCer total	LacCer total	GM3 total	GD3 total	GA2/Lc3 total	dhCer total	dhSM total	CerP total	CHOL	SM total	Sph	dhSph	S1P	GlcCer	GalCer	GD2	GM1a	lysoSM	GM2 total	Gb3 total
	mean	1.73534e+07	5.62191e+06	3.99195e+06	173264	8047.7	55573	254727	1.04117e+07	36128.9	1.53838e+06	7.1243e+07	20925.5	37810.9	3456.01	1.76678e+06	196408	2475.05	62575.9	3395.2	170422	2.9552e+06
		2.63444e+07	6.98067e+06	652841	63415.3	124952	25009.9	152852	4.9287e+06	46392.1	1.67097e+06	7.06496e+07	20357.8	51799.6	8087.37	1.31215e+06	98462.8	113526	51391.5	3558.31	264823	601151
	SD	1.22962e+07	4.96214e+06	2.02639e+06	129915	3153.62	31705.5	131369	6.30591e+06	47242.3	943555	4.40285e+07	6750.16	10024.8	3761.11	630359	143365	1101.3	31817	1851.56	128384	2.27859e+06
		1.76744e+07	5.59285e+06	310246	46577.5	40316.6	8822.38	67258	2.8612e+06	37555.9	604093	2.96608e+07	10858.6	12070.6	3911.28	852824	56717.7	22164.7	18710.9	1382.07	195763	558448
